# Supplementary material for: Impact of Cardiopulmonary Bypass on Respiratory Mucociliary Function in an Experimental Porcine Model
Source: PLoS One. 2015 Aug 19;10(8):e0135564. doi: 10.1371/journal.pone.0135564 (PMC4545835; doi:10.1371/journal.pone.0135564)
Supplement: S1 File — (XLS) [file pone.0135564.s001.xls]

## Sheet: PESO & SC
CONTROLE	SC (m2)	Peso (kg)	Altura (cm)
1	0.97	35.6
2	1.03	39
3	1.07	41								SC (m2)	Peso (kg)
4	0.92	33				grupo Controle		Média	controle	1.036	39.38
5	1.04	39.6							CEC	1.068	41.3273
6	1.07	41.2						DP	controle	0.0686699	3.91657
7	1.07	41.4							CEC	0.0470933	2.83623
8	1.17	47.3
9	0.98	36.2
10	1.04	39.5
Média	1.036	39.38
D.P.	0.0686699	3.91657
cec	SC (m2)	Peso (kg)	Altura (cm)
1	1.08	42
2	1.08	42
3	1.02	38
4	1.15	45.7
5	1.11	43.5				grupo CEC
6	1.07	41.2
7	1.12	44
8	1.03	38.8
9	1.01	37.6
10	1.11	43.8
11	1.02	38
Média	1.068	41.3273
D.P.	0.0470933	2.83623

## Sheet: PaO2-FiO2
	PaO2-FiO2
Controle	Basal	Ao Final de CEC de 90 min.	90 min. após término da CEC					Basal	Ao Final de CEC de 90 min.	90 min. após término da CEC
1	423.39	462.373	450.678			média	Controle	392.759	438.477	426.321
2	387.031	338.676	287.164				CEC	427.807	213.682	333.359
3	373.134	440	403.968			DP	Controle	84.9937	49.5643	57.7673
4	416.667	422.542	457.213				CEC	35.0171	95.1455	110.494
5	482.419	487.797	444
6	463.231	497.742	489.344
7	269.2	444	461.538
8	244.6	382.1	383
9	365.152	426.154	425.077
10	502.769	483.385	461.231
Média	392.759	438.477	426.321
D.P.	84.9937	49.5643	57.7673
CEC	Basal	Ao Final de CEC de 90 min.	90 min. após término da CEC
1	398.095	132.787	90.6452
2	456	307.031	434
3	440.615	314.154	448.75
4	445.714	102	360.606
5	415.625	157.167	267.797
6	350	206.167	348.525
7	488.033	126.066	390.5
8	430.656	317.333	375.333
9	415.9	115.3	190
10	438.7	359.8	427.619
11	426.54	212.693	333.177
Média	427.807	213.682	333.359
D.P.	35.0171	95.1455	110.494

## Sheet: G A-a O2
	GA-aO2
Controle	Basal	Ao Final de CEC de 90 min.	90 min. após término da CEC							Basal	Ao Final de CEC de 90 min.	90 min. após término da CEC
1	93.77	68.27	75.77					Média	Controle	108.234	96.8186	106.957
2	133.42	169.14	199.81						CEC	94.6036	223.496	152.756
3	142.61	85.6	113.49					DP	Controle	27.8812	37.5911	44.4476
4	93.2	88.77	74.43						CEC	24.8249	59.273	68.3772
5	60.76	54.47	91.25
6	69.15	50.86	44.63
7	201.15	90.35	77.15
8	207.56	119.23	122.29
9	150.08	102.15	108.25
10	57.35	62.95	81.65
Média	108.234	96.8186	106.957
D.P.	27.8812	37.5911	44.4476
CEC	Basal	Ao Final de CEC de 90 min.	90 min. após término da CEC
1	112.89	261.53	300.16
2	70.9	171.82	98.35
3	89.55	170.45	79.72
4	82.19	301.15	143.38
5	100.52	242.1	173.97
6	154.48	211.1	138.03
7	59.93	272.03	112.7
8	86.53	151.6	118.8
9	104.62	308.48	255.05
10	84.66	140.39	100.69
11	94.37	227.811	159.462
Média	94.6036	223.496	152.756
D.P.	24.8249	59.273	68.3772

## Sheet: Shunt Pulmonar
		Shunt Pulmonar
Controle	Basal	Ao Final de CEC de 90 min.	90 min. após término da CEC					Basal	Ao Final de CEC de 90 min.	90 min. após término da CEC
1	0.0602587	0.0513421	0.0538752			Média	Controle	0.11004	0.0888492	0.0896219
2	0.0988051	0.166183	0.225817				CEC	0.085267	0.214074	0.103894
3	0.164659	0.118076	0.11378			DP	Controle	0.0553242	0.0439705	0.0536988
4	0.18077	0.137796	0.0673225				CEC	0.0231332	0.0980072	0.0687677
5	0.0439375	0.0402688	0.0612636
6	0.0564247	0.0431425	0.042062
7	0.160537	0.0678499	0.0651399
8	0.167243	0.111533	0.118139
9	0.119397	0.0989101	0.0815787
10	0.0483732	0.0533898	0.0672406
Média	0.11004	0.0888492	0.0896219
D.P.	0.0553242	0.0439705	0.0536988
CEC	Basal	Ao Final de CEC de 90 min.	90 min. após término da CEC
1	0.0996326	0.292593	0.296614
2	0.0575116	0.110886	0.0647736
3	0.0773512	0.115024	0.0710171
4	0.130903	0.369123	0.0764011
5	0.10141	0.215209	0.11251
6	0.102942	0.170984	0.103824
7	0.0589986	0.314694	0.0678492
8	0.067055	0.126759	0.0661107
9	0.0947183	0.243374	0.141265
10	0.0619145	0.0875973	0.0562202
11	0.0854997	0.308566	0.0862515
Média	0.085267	0.214074	0.103894
D.P.	0.0231332	0.0980072	0.0687677

## Sheet: ph
	pHa
Controle	Basal	Ao Final de CEC de 90 min.	90 min. após término da CEC							Basal	Ao Final de CEC de 90 min.	90 min. após término da CEC
1	7.47	7.46	7.46					Média	Controle	7.464	7.171	7.4728
2	7.57	7.51	7.51						CEC	7.45455	7.38273	7.44636
3	7.5	7.5	7.53					DP	Controle	0.0537897	0.949426	0.047546
4	7.41	7.43	7.45						CEC	0.0297871	0.0369028	0.0398178
5	7.47	7.51	7.49
6	7.39	4.47	7.388
7	7.41	7.45	7.46
8	7.44	7.46	7.42
9	7.48	7.47	7.54
10	7.5	7.45	7.48
Média	7.464	7.171	7.4728
D.P.	0.0537897	0.949426	0.047546
CEC	Basal	Ao Final de CEC de 90 min.	90 min. após término da CEC
1	7.46	7.35	7.44
2	7.42	7.37	7.45
3	7.42	7.39	7.38
4	7.46	7.36	7.42
5	7.45	7.38	7.45
6	7.48	7.31	7.4
7	7.51	7.4	7.44
8	7.42	7.4	7.46
9	7.49	7.42	7.45
10	7.45	7.45	7.52
11	7.44	7.38	7.5
Média	7.45455	7.38273	7.44636
D.P.	0.0297871	0.0369028	0.0398178

## Sheet: PaO2
		PaO2
Controle	Basal	Ao Final de CEC de 90 min.	90 min. após término da CEC								Basal	Ao Final de CEC de 90 min.	90 min. após término da CEC
1	249.8	272.8	265.9						média	Controle	249.22	272.57	269.62
2	247.7	230.3	192.4							CEC	270.091	127.909	211.673
3	250	264	254.5						DP	Controle	54.0457	28.8663	33.6092
4	250	249.3	278.9							CEC	18.2581	63.1422	71.4367
5	299.1	287.8	288.6
6	301.1	308.6	298.5
7	175	288.6	300
8	151.7	233.1	241.3
9	241	277	276.3
10	326.8	314.2	299.8
Média	249.22	272.57	269.62
D.P.	54.0457	28.8663	33.6092
CEC	Basal	Ao Final de CEC de 90 min.	90 min. após término da CEC
1	250.8	81	56.2
2	273.6	196.5	282.1
3	286.4	204.2	287.2
4	280.8	66.3	238
5	266	94.3	158
6	231	123.7	212.6
7	297.7	76.9	234.3
8	262.7	190.4	225.2
9	266.2	76.1	123.9
10	272	226.7	269.4
11	283.8	70.9	241.5
Média	270.091	127.909	211.673
D.P.	18.2581	63.1422	71.4367

## Sheet: PaCO2
	PaCO2
Controle	Basal	Ao Final de CEC de 90 min.	90 min. após término da CEC							Basal	Ao Final de CEC de 90 min.	90 min. após término da CEC
1	35.8	38.3	37.7					Média	Controle	38.18	38.84	39.17
2	30.4	37.8	38.6						CEC	41.1818	44.9545	40.5091
3	38.2	36.2	37.1					DP	Controle	5.10268	1.58268	4.15132
4	42.6	41.3	38.9						CEC	2.63735	4.47691	3.9498
5	38.8	37.1	38.1
6	47.7	39.2	49.1
7	41.8	39	40.8
8	39.4	39.9	41.5
9	33.3	38.8	33.4
10	33.8	40.8	36.5
Média	38.18	38.84	39.17
D.P.	5.10268	1.58268	4.15132
CEC	Basal	Ao Final de CEC de 90 min.	90 min. após término da CEC
1	41.4	49.7	42.3
2	41.3	43.2	37.5
3	42	43.3	44.6
4	42.1	50.5	43
5	45	49.4	47.4
6	38.9	51	41.6
7	34.6	43.3	38.8
8	43	43.8	41.8
9	40.7	39.8	39
10	42	38	35
11	42	42.5	34.6
Média	41.1818	44.9545	40.5091
D.P.	2.63735	4.47691	3.9498

## Sheet: HCO3a
	HCO3a
Controle	Basal	Ao Final de CEC de 90 min.	90 min. após término da CEC									Basal	Ao Final de CEC de 90 min.	90 min. após término da CEC
1	25.3	27.1	26.8							Média	Controle	27.97	28.33	29.28
2	30.6	30.1	30.6								CEC	28.7083	26.1583	27.5583
3	28.8	30	29.8							DP	Controle	1.69774	1.49818	1.57254
4	28.3	30	31								CEC	1.8392	1.43112	2.03446
5	30.1	28.2	31.3
6	26.5	27	27
7	28.4	29.4	29.3
8	28.5	26.1	28.1
9	26.3	26.9	29
10	26.9	28.5	29.9
Média	27.97	28.33	29.28
D.P.	1.69774	1.49818	1.57254
CEC	Basal	Ao Final de CEC de 90 min.	90 min. após término da CEC
1	29.4	24.2	27.1
2	25.1	24.1	25.4
3	29.5	27.1	28.4
4	26.7	24.9	26.1
5	27.2	26	25.9
6	30.1	27.8	28
7	31.4	28.9	32.5
8	29.1	25.3	25.6
9	27.8	26.4	26.4
10	27.9	26.9	29.5
11	31.1	25.7	27.1
12	29.2	26.6	28.7
Média	28.7083	26.1583	27.5583
D.P.	1.8392	1.43112	2.03446

## Sheet: Sata02
	SataO2
Controle	Basal	Ao Final de CEC de 90 min.	90 min. após término da CEC							Basal	Ao Final de CEC de 90 min.	90 min. após término da CEC
1	99.7	99.8	99.8					Media	Controle	99.52	99.69	99.76
2	99.8	99.7	99.6						CEC	99.575	96.7583	98.6083
3	99	99	99.7					DP	Controle	0.33928	0.246982	0.0699206
4	99	99.7	99.8						CEC	0.592568	3.04794	2.82665
5	99.8	99.8	99.8
6	99.8	99.8	99.8
7	99.4	99.8	99.8
8	99.2	99.7	99.7
9	99.7	99.8	99.8
10	99.8	99.8	99.8
Média	99.52	99.69	99.76
D.P.	0.33928	0.246982	0.0699206
CEC	Basal	Ao Final de CEC de 90 min.	90 min. após término da CEC
1	99.7	99.7	99.7
2	99.7	95.3	89.8
3	99.7	99.5	99.8
4	99.8	99.5	99.6
5	97.7	90.3	99.7
6	99.7	96.3	99.2
7	99.7	98	98
8	99.8	94.7	99.7
9	99.7	99.4	99.6
10	99.8	95.2	98.7
11	99.8	99.7	99.8
12	99.8	93.5	99.7
Média	99.575	96.7583	98.6083
D.P.	0.592568	3.04794	2.82665

## Sheet: BEa
	BEa
Controle	Basal	Ao Final de CEC de 90 min.	90 min. após término da CEC								Basal	Ao Final de CEC de 90 min.	90 min. após término da CEC
1	-3.1	-3.7	-3.5						Media	Controle	-3.86	-4.59	-5.44
2	-6.8	-6.9	-7.7							CEC	-5.05455	-1.62727	-3.9
3	-6.9	-5.4	-8.4						DP	Controle	1.79642	1.3908	1.78587
4	-2.1	-2.9	-3.4							CEC	1.5578	1.03159	2.001
5	-5	-6.4	-6.1
6	-3.2	-3	-3.6
7	-2	-3.3	-5.2
8	-3.2	-4.9	-6
9	-2.5	-5	-6.4
10	-3.8	-4.4	-4.1
media	-3.86	-4.59	-5.44
D.P.	1.79642	1.3908	1.78587
CEC	Basal	Ao Final de CEC de 90 min.	90 min. após término da CEC
1	-5.6	-1.2	-4.3
2	-2.6	-0.1	-2.7
3	-3	-1.3	-0.9
4	-6.1	-1.9	-3.7
5	-6.8	-3.3	-7.6
6	-5.8	-1.2	-1.3
7	-5.3	-1.7	-2.8
8	-3.5	-2.3	-5.5
9	-7.5	-1.7	-3.6
10	-5.1	-3.1	-6.1
11	-4.3	-0.1	-4.4
Média	-5.05455	-1.62727	-3.9
D.P.	1.5578	1.03159	2.001

[truncated: 12 more sheets: FiO2, SatvO2, Ht, Fc, PVC, PAM, PAPmedia, POAP, IC, RVPI, RVSI, Temperatura]
