# Supplementary material for: Impact of Cardiopulmonary Bypass on Respiratory Mucociliary Function in an Experimental Porcine Model
Source: PLoS One. 2015 Aug 19;10(8):e0135564. doi: 10.1371/journal.pone.0135564 (PMC4545835; doi:10.1371/journal.pone.0135564)
Supplement: S2 File — (XLSX) [file pone.0135564.s002.xlsx]

## Sheet: Recovered_Sheet1
sujeito	grupo	V3	FBC	VTMC0
1	1	1	13.15	0.0104167
2	1	1	13.13	0.015873
3	1	1	13.41	0.00917431
4	1	1	12.55	0.00909091
5	1	1	13.69	0.0138889
6	1	1	14.41	0.0153846
7	1	1	12.41	0.0108696
8	1	1	15.52	0.00943396
9	1	1	13.54	0.00714286
10	1	1	12.4	0.00684932
11	2	1	9.56	0.00806452
12	2	1	10.43	0.0140845
13	2	1	9.3	0.0588235
14	2	1	13.09	0.00591716
15	2	1	14.12	0.00680272
16	2	1	13.66	0.00621118
17	2	1	11.92	0.0185185
18	2	1	11.23	0.0131579
19	2	1	17.28	0.00961538
20	2	1	16.85	0.0166667
21	2	1	16.91	0.0196078
22	2	1	11.47	0.00694444
1	1	2	16.66	0.00847458
2	1	2	12.91	0.0151515
3	1	2	12.91	0.00833333
4	1	2	11.95	0.00543478
5	1	2	11.71	0.0163934
6	1	2	10.77	0.0104167
7	1	2	12.36	0.0121951
8	1	2	15.37	0.00819672
9	1	2	11.48	0.00595238
10	1	2	14.86	0.00763359
11	2	2	8.36	0.0116279
12	2	2	12.05	0.011236
13	2	2	6.15	0.0357143
14	2	2	12.78	0.00584795
15	2	2	11.98	0.00552486
16	2	2	11.52	0.00507614
17	2	2	10.94	0.02
18	2	2	13.7	0.0121951
19	2	2	11.32	0.00568182
20	2	2	13.11	0.0108696
21	2	2	10.66	0.00675676
22	2	2	10.19	0.00653595
