# Supplementary material for: Impact of Cardiopulmonary Bypass on Respiratory Mucociliary Function in an Experimental Porcine Model
Source: PLoS One. 2015 Aug 19;10(8):e0135564. doi: 10.1371/journal.pone.0135564 (PMC4545835; doi:10.1371/journal.pone.0135564)
Supplement: S3 File — (XLS) [file pone.0135564.s003.xls]

## Sheet: Sheet1
velocidad	viscosidade	grupo	tempo					velocidad	viscosidade	grupo	tempo
1	247.037	2	1					100	2.473	2	1
5	48.978	2	1					100	2.703	2	1
10	25.409	2	1					100	2.847	2	1
20	13.578	2	1					100	2.541	2	1
50	5.168	2	1					100	2.722	2	1
100	2.473	2	1					100	2.492	2	1
1	250.715	2	1					100	2.473	1	1
5	49.591	2	1					100	2.826	1	1
10	26.543	2	1					100	2.97	1	1
20	14.543	2	1					100	2.553	1	1
50	5.664	2	1					100	2.489	1	1
1	272.476	2	1					100	2.976	1	1
5	50.817	2	1					100	2.719	1	1
10	29.853	2	1					100	2.982	1	1
50	5.879	2	1					100	2.789	2	2
1	256.232	2	1					100	2.924	2	2
10	30.098	2	1					100	2.78	2	2
20	15.325	2	1					100	2.939	2	2
50	5.008	2	1					100	2.912	2	2
100	2.703	2	1					100	2.765	2	2
5	59.828	2	1					100	2.804	2	2
10	25.899	2	1					100	2.991	2	2
20	13.363	2	1					100	2.789	1	2
1	257.764	2	1					100	2.7	1	2
20	13.762	2	1					100	2.762	1	2
50	5.872	2	1					100	2.709	1	2
5	51.369	2	1					100	2.584	1	2
10	26.267	2	1					100	2.878	1	2
20	15.325	2	1					100	3.007	2	3
50	5.272	2	1					100	2.949	2	3
100	2.847	2	1					100	2.896	2	3
5	52.166	2	1					100	3.004	2	3
10	24.367	2	1					100	2.651	2	3
20	13.118	2	1					100	3.037	2	3
50	5.229	2	1					100	2.78	2	3
100	2.541	2	1					100	2.516	2	3
1	257.458	2	1					100	3.007	1	3
5	58.112	2	1					100	2.522	1	3
10	29.332	2	1					100	2.538	1	3
20	14.191	2	1					100	2.489	1	3
50	5.909	2	1					100	2.949	1	3
100	2.722	2	1					100	2.691	1	3
1	254.086	2	1					100	2.878	1	3
5	57.438	2	1
50	5.615	2	1
100	2.492	2	1
1	254.086	1	1
5	48.978	1	1
10	25.409	1	1
20	13.578	1	1
50	5.168	1	1
100	2.473	1	1
5	58.357	1	1
10	25.071	1	1
20	15.202	1	1
50	6.056	1	1
100	2.826	1	1
5	50.388	1	1
20	12.858	1	1
50	6.02	1	1
100	2.97	1	1
5	49.162	1	1
10	25.746	1	1
20	12.183	1	1
50	5.584	1	1
100	2.553	1	1
20	12.919	1	1
50	5.358	1	1
1	247.037	1	1
5	59.399	1	1
20	13.317	1	1
50	5.315	1	1
100	2.489	1	1
1	250.102	1	1
5	49.285	1	1
10	24.612	1	1
20	14.451	1	1
50	4.892	1	1
100	2.976	1	1
1	255.312	1	1
5	60.196	1	1
50	5.499	1	1
100	2.774	1	1
1	266.039	1	1
5	49.53	1	1
20	13.547	1	1
100	2.719	1	1
5	58.602	1	1
10	26.267	1	1
20	13.593	1	1
50	5.063	1	1
100	2.982	1	1
1	245.198	1	1
1	253.473	2	2
5	54.863	2	2
20	12.689	2	2
100	2.789	2	2
5	58.664	2	2
10	30.037	2	2
20	12.26	2	2
50	5.554	2	2
100	2.924	2	2
1	245.504	2	2
5	60.073	2	2
10	24.949	2	2
20	13.118	2	2
50	5.382	2	2
100	2.78	2	2
1	258.071	2	2
5	51.982	2	2
10	28.749	2	2
50	6.105	2	2
100	2.939	2	2
1	264.813	2	2
5	53.76	2	2
10	29.638	2	2
20	13.762	2	2
50	5.701	2	2
100	2.912	2	2
50	5.842	2	2
1	246.117	2	2
10	25.071	2	2
20	15.31	2	2
50	5.811	2	2
100	2.765	2	2
5	61.238	2	2
10	27.125	2	2
20	14.114	2	2
50	5.223	2	2
100	2.804	2	2
5	56.886	2	2
10	27.34	2	2
20	13.118	2	2
50	5.64	2	2
1	262.975	2	2
5	48.856	2	2
10	29.179	2	2
20	15.018	2	2
100	2.991	2	2
1	277.38	2	2
10	24.888	2	2
20	14.804	2	2
50	5.407	2	2
5	54.863	1	2
20	12.689	1	2
100	2.789	1	2
1	262.055	1	2
5	60.748	1	2
20	13.532	1	2
50	6.081	1	2
100	2.7	1	2
1	275.847	1	2
5	57.254	1	2
20	13.103	1	2
50	5.02	1	2
100	2.762	1	2
1	250.102	1	2
5	55.966	1	2
10	26.604	1	2
20	13.808	1	2
50	5.051	1	2
100	2.709	1	2
5	54.005	1	2
20	12.536	1	2
50	5.168	1	2
1	262.668	1	2
20	12.03	1	2
50	5.204	1	2
100	2.584	1	2
1	243.972	1	2
10	26.297	1	2
20	14.528	1	2
50	4.978	1	2
100	2.878	1	2
1	250.102	1	2
20	12.628	1	2
50	5.149	1	2
1	247.65	1	2
5	48.672	1	2
10	26.206	1	2
20	12.612	1	2
50	5.707	1	2
5	53.147	1	2
1	269.104	2	3
5	59.583	2	3
20	12.934	2	3
50	5.284	2	3
100	3.007	2	3
1	247.65	2	3
5	50.817	2	3
100	2.949	2	3
1	246.117	2	3
5	52.595	2	3
20	12.52	2	3
50	5.48	2	3
1	262.055	2	3
5	51.369	2	3
20	15.156	2	3
50	6.02	2	3
100	2.896	2	3
1	239.987	2	3
5	57.744	2	3
10	29.485	2	3
20	13.578	2	3
50	4.922	2	3
100	3.004	2	3
5	54.618	2	3
20	12.904	2	3
50	4.904	2	3
20	13.057	2	3
50	5.597	2	3
5	54.986	2	3
10	29.822	2	3
20	15.156	2	3
50	5.964	2	3
100	2.651	2	3
5	49.775	2	3
20	15.064	2	3
50	5.915	2	3
100	3.037	2	3
1	263.281	2	3
5	60.135	2	3
10	25.807	2	3
20	15.294	2	3
50	6.13	2	3
100	2.78	2	3
5	57.008	2	3
10	30.619	2	3
20	14.819	2	3
50	5.358	2	3
100	2.516	2	3
5	59.583	1	3
20	12.934	1	3
50	5.284	1	3
100	3.007	1	3
5	56.579	1	3
10	27.217	1	3
20	13.976	1	3
50	6.026	1	3
100	2.522	1	3
1	261.136	1	3
5	51.001	1	3
10	25.501	1	3
20	12.352	1	3
50	5.627	1	3
100	2.949	1	3
1	255.925	1	3
5	50.266	1	3
10	30.588	1	3
20	13.9	1	3
50	5.774	1	3
100	2.538	1	3
20	14.651	1	3
50	6.032	1	3
1	247.037	1	3
5	57.192	1	3
20	14.804	1	3
50	6.105	1	3
100	2.489	1	3
5	55.292	1	3
10	30.037	1	3
20	12.796	1	3
50	5.713	1	3
100	2.691	1	3
20	14.237	1	3
50	5.119	1	3
1	247.65	1	3
5	58.112	1	3
10	29.148	1	3
20	12.444	1	3
50	5.964	1	3
100	2.878	1	3

## Sheet: VELO 100
viscosidade	grupo	tempo
2.473	2	1
2.703	2	1
2.847	2	1
2.541	2	1
2.722	2	1
2.492	2	1
2.473	1	1
2.826	1	1
2.97	1	1
2.553	1	1
2.489	1	1
2.976	1	1
2.719	1	1
2.982	1	1
2.789	2	2
2.924	2	2
2.78	2	2
2.939	2	2
2.912	2	2
2.765	2	2
2.804	2	2
2.991	2	2
2.789	1	2
2.7	1	2
2.762	1	2
2.709	1	2
2.584	1	2
2.878	1	2
3.007	2	3
2.949	2	3
2.896	2	3
3.004	2	3
2.651	2	3
3.037	2	3
2.78	2	3
2.516	2	3
3.007	1	3
2.522	1	3
2.538	1	3
2.489	1	3
2.949	1	3
2.691	1	3
2.878	1	3
